# Supplementary material for: The impact of telomere length on the risk of idiopathic normal pressure hydrocephalus: a bidirectional Mendelian randomization study
Source: Sci Rep. 2024 Jun 26;14:14713. doi: 10.1038/s41598-024-65725-7 (PMC11208170; doi:10.1038/s41598-024-65725-7)
Supplement: Supplementary file 1 — Supplementary Tables. [file 41598_2024_65725_MOESM1_ESM.xlsx]

## Sheet: Supplementary Table 1
Supplementary Table 1. Detailed information of instrumental SNPs for TL in the analysis of iNPH.
chr	pos	SNP	EA	OA	beta.exposure	se.exposure	pval.exposure	eaf.exposure	R2	F_val	beta.outcome	se.outcome	pval.outcome	eaf.outcome	palindromic	ambiguous
4	122781402	rs10024820	C	T	-0.014	0.002	2.09991e-12	0.389235	0.0001	49.366	0.051	0.052	0.325	0.3588	FALSE	FALSE
8	73958718	rs10112752	A	G	-0.029	0.002	9.49948e-46	0.430369	0.0004	201.565	-0.037	0.052	0.478	0.4314	FALSE	FALSE
14	23483522	rs10150625	T	C	-0.022	0.004	1.29999e-08	0.076461	0.0001	32.297	0.266	0.106	0.012	0.07853	FALSE	FALSE
8	95530969	rs1023767	A	G	-0.018	0.002	5.00035e-15	0.237595	0.0001	61.246	0.039	0.053	0.457	0.3101	FALSE	FALSE
18	74691112	rs1049004	C	T	0.013	0.002	3.50002e-10	0.362705	0.0001	39.358	0.019	0.053	0.727	0.3797	FALSE	FALSE
11	4665763	rs10768147	T	C	-0.012	0.002	3.40001e-09	0.523573	0.0001	34.926	0.01	0.052	0.84	0.5089	FALSE	FALSE
11	5247791	rs10768683	G	C	0.047	0.003	1.50003e-64	0.841033	0.0006	287.77	0.051	0.064	0.427	0.83	TRUE	FALSE
12	122944713	rs10773176	G	A	-0.017	0.002	5.19996e-14	0.741214	0.0001	56.65	-0.044	0.065	0.501	0.7465	FALSE	FALSE
11	9629553	rs10840270	G	C	0.014	0.002	1.29987e-11	0.655684	0.0001	45.815	0.034	0.054	0.528	0.6342	TRUE	FALSE
12	11757743	rs10845387	A	G	-0.014	0.002	1.50003e-11	0.352666	0.0001	45.48	0.075	0.055	0.172	0.3241	FALSE	FALSE
15	55989939	rs10851590	T	C	-0.011	0.002	3.59998e-08	0.497821	0.0001	30.334	0.031	0.051	0.545	0.497	FALSE	FALSE
10	5870267	rs10905255	T	G	-0.018	0.002	2.60016e-19	0.57919	0.0002	80.738	-0.003	0.052	0.956	0.5984	FALSE	FALSE
9	862257	rs10977183	T	C	-0.014	0.002	3.50026e-11	0.427651	0.0001	43.851	0.012	0.052	0.821	0.4493	FALSE	FALSE
19	4368142	rs11085072	T	C	-0.013	0.002	2.59998e-08	0.236909	0.0001	31.005	0.099	0.071	0.163	0.2336	FALSE	FALSE
17	29252703	rs111527438	C	T	0.013	0.002	3.09999e-09	0.351251	0.0001	35.09	0.042	0.055	0.451	0.327	FALSE	FALSE
10	101282200	rs11190134	A	G	-0.022	0.002	1.69981e-27	0.377991	0.0002	118.051	0.001	0.051	0.988	0.3847	FALSE	FALSE
10	101368199	rs11190184	C	G	-0.017	0.002	1.10002e-14	0.28424	0.0001	59.718	0.057	0.056	0.306	0.2843	TRUE	FALSE
3	197842892	rs112394943	C	T	-0.02	0.003	1.59993e-12	0.162741	0.0001	49.905	0.041	0.061	0.498	0.1879	FALSE	FALSE
5	1300269	rs112401627	A	G	0.051	0.007	1.9002e-14	0.024116	0.0001	58.663	-0.043	0.133	0.746	0.03082	FALSE	FALSE
15	50365648	rs113119217	A	T	-0.033	0.002	1e-45	0.240708	0.0004	201.391	0.078	0.061	0.198	0.2247	TRUE	FALSE
16	3650987	rs113490934	C	T	-0.035	0.004	3.19963e-17	0.062005	0.0001	71.229	0.084	0.094	0.373	0.06461	FALSE	FALSE
3	169611611	rs113536621	A	G	-0.067	0.007	1e-20	0.020586	0.0002	87.093	0.175	0.11	0.112	0.03082	FALSE	FALSE
17	2456432	rs113800756	C	A	-0.017	0.003	1.5e-08	0.13715	0.0001	32.056	0.14	0.06	0.02	0.1541	FALSE	FALSE
9	34107505	rs11557154	T	C	-0.034	0.003	1.10002e-30	0.13003	0.0003	132.559	-0.007	0.076	0.927	0.1372	FALSE	FALSE
20	62325833	rs115610405	A	C	-0.11	0.007	1.80011e-50	0.018863	0.0004	223.197	-0.046	0.123	0.709	0.02684	FALSE	FALSE
3	47721512	rs115787626	A	G	0.058	0.008	8.60003e-12	0.014185	0.0001	46.626	-0.031	0.092	0.738	0.02982	FALSE	FALSE
1	146741960	rs11579626	C	A	0.027	0.004	1.29987e-13	0.084882	0.0001	54.916	0.01	0.079	0.901	0.1133	FALSE	FALSE
1	114419489	rs11584821	T	C	-0.031	0.003	2.99985e-31	0.176208	0.0003	135.189	0.076	0.067	0.257	0.1789	FALSE	FALSE
16	9073060	rs11646283	C	T	0.015	0.002	5.30029e-14	0.410703	0.0001	56.614	-0.031	0.053	0.553	0.3946	FALSE	FALSE
18	709396	rs116863223	A	G	-0.082	0.009	2.60016e-18	0.011763	0.0002	76.164	0.087	0.21	0.678	0.01392	FALSE	FALSE
20	62324404	rs117238689	T	C	-0.058	0.006	2.70023e-23	0.034601	0.0002	98.858	0.008	0.114	0.944	0.04175	FALSE	FALSE
4	164044410	rs11736512	G	A	0.019	0.003	2.5e-08	0.096917	0.0001	31.064	-0.131	0.088	0.139	0.1034	FALSE	FALSE
7	159117178	rs117407747	T	C	0.045	0.006	1.80011e-13	0.027571	0.0001	54.246	-0.059	0.271	0.829	0.02883	FALSE	FALSE
5	76284	rs11746381	C	T	0.033	0.004	1.9002e-14	0.0568	0.0001	58.598	-0.048	0.101	0.632	0.07356	FALSE	FALSE
7	158410679	rs117469989	G	T	-0.028	0.005	2.30001e-08	0.042685	0.0001	31.241	-0.18	0.155	0.244	0.04374	FALSE	FALSE
7	124779510	rs117630647	A	G	0.06	0.007	1.39991e-16	0.021346	0.0001	68.363	0.123	0.208	0.555	0.0169	FALSE	FALSE
7	50257703	rs11769630	A	T	-0.026	0.004	4.30031e-11	0.072227	0.0001	43.476	-0.064	0.084	0.448	0.07952	TRUE	FALSE
16	74654396	rs11866592	A	G	0.035	0.003	1.29987e-33	0.14198	0.0003	146.073	0.059	0.066	0.372	0.1431	FALSE	FALSE
8	56664524	rs11991877	A	T	-0.03	0.003	3.19963e-21	0.889309	0.0002	89.434	0.063	0.074	0.389	0.8907	TRUE	FALSE
10	106170732	rs12269707	C	G	0.014	0.003	2.1e-08	0.193648	0.0001	31.414	-0.114	0.067	0.086	0.2068	TRUE	FALSE
12	24762109	rs12369950	C	T	-0.018	0.003	8e-10	0.140675	0.0001	37.751	0.047	0.071	0.506	0.167	FALSE	FALSE
10	96114835	rs12572897	A	G	-0.032	0.003	3.59998e-27	0.130092	0.0002	116.573	0.016	0.076	0.834	0.1213	FALSE	FALSE
2	54475914	rs12615793	A	G	0.045	0.003	1.80011e-55	0.140395	0.0005	246.102	-0.015	0.075	0.839	0.1133	FALSE	FALSE
20	35525640	rs1291143	C	A	0.049	0.003	1.80011e-69	0.849026	0.0006	310.393	0.018	0.062	0.765	0.8479	FALSE	FALSE
3	101267385	rs13062095	C	T	0.014	0.002	9.70063e-11	0.327843	0.0001	41.874	-0.032	0.053	0.55	0.3469	FALSE	FALSE
3	169529562	rs13090787	C	G	-0.043	0.008	2.69998e-08	0.980419	0.0001	30.932	0.161	0.271	0.551	0.9831	TRUE	FALSE
4	9926967	rs13129697	G	T	0.017	0.002	1.50003e-14	0.279168	0.0001	59.113	-0.018	0.058	0.756	0.2833	FALSE	FALSE
22	50971752	rs131794	C	A	-0.025	0.002	8.00018e-24	0.792653	0.0002	101.277	0.075	0.067	0.265	0.7793	FALSE	FALSE
7	23930316	rs13230646	C	T	-0.017	0.002	8.9002e-14	0.248945	0.0001	55.603	0.036	0.068	0.595	0.2565	FALSE	FALSE
13	41695100	rs1332941	G	A	0.026	0.003	5.90065e-21	0.820466	0.0002	88.21	-0.078	0.063	0.22	0.826	FALSE	FALSE
14	73418095	rs137901416	A	G	0.046	0.003	4.70002e-43	0.100311	0.0004	189.238	-0.075	0.105	0.473	0.1123	FALSE	FALSE
1	92842367	rs139795227	C	A	0.06	0.009	6.70039e-12	0.014021	0.0001	47.112	-0.207	0.153	0.177	0.01491	FALSE	FALSE
17	76183233	rs144204502	T	C	-0.101	0.009	3.40017e-28	0.012562	0.0003	121.249	0.048	0.134	0.722	0.01193	FALSE	FALSE
1	94322469	rs145114957	G	C	0.027	0.005	4.60002e-08	0.042648	0.0001	29.86	-0.023	0.132	0.861	0.04672	TRUE	FALSE
20	62359630	rs145170152	T	C	0.035	0.005	2.60016e-11	0.037341	0.0001	44.442	0.101	0.117	0.388	0.03877	FALSE	FALSE
3	169553070	rs146546514	A	C	0.08	0.008	2.29985e-22	0.016905	0.0002	94.609	0.055	0.205	0.787	0.02783	FALSE	FALSE
5	1298017	rs148297846	A	G	0.036	0.004	6.79986e-23	0.084083	0.0002	97.039	0.126	0.153	0.408	0.05666	FALSE	FALSE
18	708207	rs150150565	T	C	0.064	0.007	6.79986e-18	0.021455	0.0002	74.269	-0.162	0.195	0.406	0.01789	FALSE	FALSE
12	123650335	rs1615350	T	C	0.02	0.002	8.4004e-18	0.738048	0.0002	73.852	0.076	0.063	0.227	0.7207	FALSE	FALSE
18	42108009	rs16978074	G	T	0.019	0.003	1.99986e-13	0.17985	0.0001	53.966	0.119	0.065	0.067	0.1948	FALSE	FALSE
14	73754746	rs17126584	A	G	0.016	0.003	6.90001e-09	0.162623	0.0001	33.564	-0.008	0.064	0.905	0.1839	FALSE	FALSE
1	28219658	rs17185038	G	C	-0.026	0.004	2.1e-10	0.06461	0.0001	40.356	-0.042	0.133	0.749	0.06163	TRUE	FALSE
12	57082058	rs17445108	A	G	-0.017	0.003	2e-08	0.12695	0.0001	31.498	0.03	0.078	0.703	0.1123	FALSE	FALSE
15	42032383	rs17677991	G	C	0.022	0.002	4.40048e-26	0.342123	0.0002	111.567	0.076	0.052	0.15	0.3797	TRUE	FALSE
14	65039860	rs17824845	T	C	-0.014	0.002	1.10002e-11	0.464973	0.0001	46.144	-0.076	0.052	0.145	0.4483	FALSE	FALSE
20	62298393	rs183375482	T	C	-0.071	0.009	9.09913e-16	0.013981	0.0001	64.612	-0.368	0.251	0.143	0.01093	FALSE	FALSE
16	74491239	rs183553155	A	G	0.071	0.01	3.10027e-12	0.010563	0.0001	48.609	0.06	0.206	0.771	0.01292	FALSE	FALSE
5	138914024	rs185174247	A	G	0.037	0.004	1.10002e-17	0.05609	0.0001	73.4	-0.201	0.151	0.184	0.06859	FALSE	FALSE
12	88955469	rs1907702	A	G	0.015	0.002	5.89997e-10	0.766771	0.0001	38.34	-0.14	0.064	0.028	0.7813	FALSE	FALSE
18	757278	rs192209586	T	C	0.055	0.009	1.5e-09	0.014145	0.0001	36.573	0.041	0.154	0.792	0.01789	FALSE	FALSE
14	96181360	rs1957937	T	A	0.021	0.003	1.9002e-14	0.16018	0.0001	58.659	-0.097	0.065	0.139	0.174	TRUE	FALSE
7	159119220	rs1985369	G	A	-0.031	0.003	3.59998e-25	0.868178	0.0002	107.403	0.069	0.083	0.409	0.8658	FALSE	FALSE
7	99780283	rs2056726	A	G	-0.023	0.002	7.89951e-21	0.214376	0.0002	87.635	0.102	0.062	0.097	0.2296	FALSE	FALSE
17	74001106	rs2069536	G	A	-0.015	0.002	1.79999e-10	0.750205	0.0001	40.679	0.01	0.068	0.881	0.7256	FALSE	FALSE
10	106133336	rs2183509	C	T	0.041	0.005	2.19989e-14	0.040106	0.0001	58.321	0.256	0.191	0.18	0.03181	FALSE	FALSE
3	49936102	rs2230590	C	T	-0.016	0.002	3.59998e-15	0.510897	0.0001	61.927	0.038	0.053	0.472	0.497	FALSE	FALSE
18	51798047	rs2276182	G	C	0.023	0.002	2.80027e-30	0.403227	0.0003	130.728	0.017	0.052	0.742	0.4284	TRUE	TRUE
4	2255063	rs2282764	G	A	-0.022	0.003	9.30037e-15	0.142384	0.0001	60.039	0.14	0.074	0.058	0.164	FALSE	FALSE
11	47440758	rs2293579	A	G	-0.013	0.002	3.29997e-10	0.386274	0.0001	39.504	-0.09	0.056	0.109	0.3698	FALSE	FALSE
8	21846586	rs2306646	C	G	-0.021	0.002	3.29989e-25	0.559475	0.0002	107.587	0.036	0.052	0.483	0.6014	TRUE	TRUE
2	17841243	rs2555104	C	A	-0.014	0.002	6.59933e-12	0.434255	0.0001	47.139	0.019	0.051	0.717	0.4404	FALSE	FALSE
18	657443	rs2606241	C	A	0.017	0.002	2.70023e-14	0.7061	0.0001	57.923	0.03	0.058	0.599	0.6968	FALSE	FALSE
20	62269839	rs2738775	C	T	0.038	0.006	1.59993e-11	0.965904	0.0001	45.363	-0.062	0.114	0.589	0.9712	FALSE	FALSE
6	31794592	rs2763979	T	C	-0.028	0.002	1.29987e-40	0.359721	0.0004	178.107	-0.047	0.052	0.361	0.3648	FALSE	FALSE
22	17469049	rs28502153	A	C	-0.022	0.002	1.20005e-25	0.377958	0.0002	109.637	-0.077	0.053	0.145	0.3698	FALSE	FALSE
16	67617186	rs28711261	G	A	0.017	0.003	1.6e-08	0.132551	0.0001	31.922	-0.099	0.071	0.165	0.1252	FALSE	FALSE
16	82200103	rs2967355	C	A	-0.046	0.002	4.00037e-83	0.774276	0.0007	373.102	0.109	0.068	0.107	0.7803	FALSE	FALSE
1	768253	rs2977608	C	A	0.013	0.002	2.99999e-08	0.743949	0.0001	30.694	0.009	0.056	0.876	0.7783	FALSE	FALSE
14	20812951	rs3093888	A	G	-0.029	0.005	1.5e-10	0.05131	0.0001	41.004	-0.018	0.09	0.843	0.06461	FALSE	FALSE
20	62127521	rs310619	A	G	-0.014	0.002	1.7e-10	0.355699	0.0001	40.731	0.017	0.053	0.755	0.3608	FALSE	FALSE
6	29145646	rs3129162	G	T	-0.021	0.002	6.20012e-19	0.220371	0.0002	78.991	0.031	0.069	0.656	0.1819	FALSE	FALSE
16	73071381	rs34003787	T	C	-0.024	0.004	1.9002e-11	0.087707	0.0001	45.048	0.087	0.121	0.475	0.08946	FALSE	FALSE
19	56733425	rs34187696	A	C	-0.013	0.002	1.2e-08	0.279356	0.0001	32.443	0.026	0.059	0.656	0.2813	FALSE	FALSE
3	169579834	rs34288366	C	T	0.026	0.005	2.80001e-08	0.046499	0.0001	30.854	-0.064	0.076	0.4	0.04672	FALSE	FALSE
10	105718978	rs34562644	C	T	-0.025	0.002	7.8001e-29	0.276422	0.0002	124.161	0.001	0.055	0.985	0.2853	FALSE	FALSE
5	1295803	rs34685900	C	T	0.055	0.007	7.70016e-17	0.023135	0.0001	69.485	-0.126	0.16	0.43	0.02684	FALSE	FALSE
3	128325763	rs34762068	A	G	-0.014	0.002	2.30001e-10	0.270301	0.0001	40.218	0.056	0.056	0.311	0.2624	FALSE	FALSE
20	62194238	rs34996572	T	C	-0.068	0.007	3.19963e-23	0.025067	0.0002	98.55	-0.165	0.184	0.37	0.04076	FALSE	FALSE
3	169486508	rs35446936	A	G	-0.094	0.002	1e-200	0.243674	0.0033	1628.82	0.022	0.058	0.71	0.2416	FALSE	FALSE
20	62321128	rs35640778	A	G	-0.209	0.007	9.59401e-195	0.020757	0.0018	886.25	0.285	0.23	0.216	0.01193	FALSE	FALSE
5	1243699	rs35661976	T	C	0.038	0.007	4.90004e-08	0.020914	0.0001	29.748	0.317	0.246	0.199	0.0159	FALSE	FALSE
2	216220870	rs35671754	T	G	0.012	0.002	1.40001e-08	0.295747	0.0001	32.185	-0.078	0.058	0.181	0.2793	FALSE	FALSE
7	128576086	rs3757387	C	T	-0.02	0.002	8.19974e-24	0.447122	0.0002	101.226	0.067	0.052	0.195	0.4543	FALSE	FALSE
1	41231032	rs3767952	A	G	0.013	0.002	1.79999e-08	0.226709	0.0001	31.703	-0.015	0.062	0.808	0.2207	FALSE	FALSE
1	40035928	rs3768321	T	G	-0.016	0.003	1.09999e-09	0.189695	0.0001	37.108	0.178	0.066	0.007	0.1879	FALSE	FALSE
16	69406986	rs3785074	G	A	0.024	0.002	2.60016e-27	0.289672	0.0002	117.168	-0.057	0.063	0.364	0.2465	FALSE	FALSE
17	76165863	rs3829575	T	C	0.015	0.002	1.9002e-13	0.389963	0.0001	54.088	0.013	0.053	0.803	0.3946	FALSE	FALSE
7	76390970	rs38664	C	T	-0.012	0.002	2.99999e-09	0.59665	0.0001	35.197	-0.002	0.052	0.972	0.5726	FALSE	FALSE
18	658423	rs3891167	G	A	-0.043	0.002	1.20005e-70	0.253435	0.0007	315.777	-0.045	0.06	0.445	0.2416	FALSE	FALSE
1	45252015	rs41269079	A	T	0.015	0.003	1.7e-09	0.188991	0.0001	36.294	-0.107	0.063	0.089	0.2078	TRUE	FALSE
20	62375508	rs41304832	A	G	0.061	0.009	5.00035e-11	0.012378	0.0001	43.174	-0.099	0.134	0.458	0.01392	FALSE	FALSE
19	45411941	rs429358	C	T	0.017	0.003	3.79997e-10	0.153969	0.0001	39.205	0.072	0.068	0.289	0.1551	FALSE	FALSE
20	62157036	rs430939	A	G	-0.018	0.003	1.29987e-12	0.788733	0.0001	50.314	0.123	0.069	0.075	0.7972	FALSE	FALSE
17	2090341	rs4362428	A	C	-0.012	0.002	1.40001e-08	0.399868	0.0001	32.146	-0.068	0.053	0.198	0.4374	FALSE	FALSE
5	1215883	rs4416632	A	G	-0.041	0.005	2.39994e-17	0.04385	0.0001	71.758	-0.058	0.117	0.619	0.04374	FALSE	FALSE
1	110910397	rs4498805	T	G	0.015	0.002	5.70033e-14	0.546632	0.0001	56.489	0.05	0.051	0.327	0.4891	FALSE	FALSE
19	33752994	rs4530278	T	G	0.014	0.002	1.50003e-11	0.59815	0.0001	45.54	-0.043	0.053	0.417	0.5944	FALSE	FALSE
14	65543102	rs45604339	T	C	-0.02	0.002	4.30031e-22	0.34242	0.0002	93.394	0.052	0.053	0.326	0.3231	FALSE	FALSE
4	48843372	rs4695407	G	A	0.014	0.002	1.50003e-12	0.507843	0.0001	50.101	-0.007	0.051	0.887	0.4483	FALSE	FALSE
17	7760397	rs4724	A	G	-0.055	0.003	9.79941e-69	0.116598	0.0006	307.006	-0.018	0.083	0.83	0.09245	FALSE	FALSE
9	109639970	rs4743037	T	C	0.015	0.002	5.1e-10	0.230874	0.0001	38.624	-0.026	0.062	0.671	0.2207	FALSE	FALSE
12	111904371	rs4766578	A	T	0.016	0.002	1.69981e-15	0.52398	0.0001	63.379	0.013	0.052	0.802	0.5229	TRUE	TRUE
10	103894939	rs4919611	A	C	-0.026	0.003	5.10035e-16	0.887102	0.0001	65.75	-0.167	0.105	0.112	0.8579	FALSE	FALSE
2	29098543	rs56178008	A	T	0.014	0.002	9.70063e-13	0.437497	0.0001	50.904	-0.008	0.052	0.88	0.4235	TRUE	TRUE
7	129685597	rs56179563	A	G	0.013	0.002	2e-09	0.378945	0.0001	35.957	-0.059	0.054	0.274	0.3857	FALSE	FALSE
17	41456413	rs56799554	G	A	-0.026	0.003	2.99985e-22	0.170183	0.0002	94.069	0.089	0.061	0.144	0.1789	FALSE	FALSE
15	74336633	rs5742915	C	T	0.019	0.002	1.59993e-21	0.445829	0.0002	90.846	-0.017	0.052	0.746	0.4384	FALSE	FALSE
22	51046091	rs5770797	C	G	0.016	0.003	4.20001e-09	0.161077	0.0001	34.518	0.056	0.078	0.474	0.16	TRUE	FALSE
14	96997233	rs59323239	A	C	0.017	0.003	4.49997e-08	0.126235	0.0001	29.918	-0.058	0.077	0.448	0.1402	FALSE	FALSE
22	45790132	rs6007020	C	T	0.014	0.002	4.79954e-12	0.367823	0.0001	47.778	-0.011	0.054	0.837	0.3817	FALSE	FALSE
20	66370	rs6054257	A	G	-0.014	0.002	1.09999e-08	0.793522	0.0001	32.711	-0.01	0.064	0.879	0.8012	FALSE	FALSE
7	123422444	rs609953	A	T	0.013	0.002	7.00003e-11	0.382308	0.0001	42.513	0.043	0.055	0.439	0.3897	TRUE	FALSE
11	108177097	rs611646	A	T	-0.037	0.002	3.50026e-73	0.408685	0.0007	327.412	0.043	0.052	0.409	0.4553	TRUE	FALSE
20	62324290	rs61736615	A	G	-0.037	0.005	4.60045e-12	0.03667	0.0001	47.866	0.06	0.137	0.66	0.02982	FALSE	FALSE
5	1294166	rs61748181	T	C	-0.059	0.006	2.80027e-23	0.028928	0.0002	98.8	0.136	0.112	0.224	0.03579	FALSE	FALSE
1	151364199	rs61818036	A	G	-0.019	0.003	2.09991e-12	0.823609	0.0001	49.379	-0.007	0.065	0.91	0.8529	FALSE	FALSE
12	133047900	rs61951146	G	C	0.012	0.002	4e-08	0.295705	0.0001	30.169	0.031	0.053	0.561	0.3429	TRUE	FALSE
20	62251796	rs62207005	G	C	0.035	0.003	1.59993e-25	0.10001	0.0002	109.091	0.088	0.085	0.297	0.1342	TRUE	FALSE
5	1666674	rs62336895	A	G	0.017	0.002	1.39991e-16	0.447715	0.0001	68.33	0.03	0.055	0.587	0.4105	FALSE	FALSE
4	164028105	rs6536702	A	G	0.053	0.002	9.39723e-111	0.774647	0.001	500.014	-0.024	0.066	0.715	0.7604	FALSE	FALSE
7	23570579	rs6594	C	T	0.02	0.003	4.70002e-10	0.108232	0.0001	38.799	0.058	0.084	0.49	0.1163	FALSE	FALSE
1	185315067	rs6659669	T	C	-0.012	0.002	1.09999e-08	0.605095	0.0001	32.571	0.033	0.052	0.523	0.5825	FALSE	FALSE
1	32279629	rs6669563	A	G	0.018	0.002	2.09991e-19	0.437768	0.0002	81.115	0.053	0.051	0.303	0.4374	FALSE	FALSE
1	20916238	rs66731853	A	G	-0.018	0.002	1.50003e-16	0.317304	0.0001	68.115	0.065	0.065	0.314	0.2903	FALSE	FALSE
13	71236611	rs670180	A	T	-0.012	0.002	1.2e-08	0.569104	0.0001	32.521	0.068	0.051	0.189	0.5408	TRUE	TRUE
2	43588302	rs6751209	C	T	-0.014	0.002	1.6e-08	0.204231	0.0001	31.96	-0.08	0.067	0.229	0.175	FALSE	FALSE
3	128215821	rs6776756	A	G	-0.017	0.002	1.10002e-17	0.597562	0.0001	73.3	0.036	0.052	0.489	0.6342	FALSE	FALSE
5	78954121	rs6873104	T	A	-0.025	0.003	2.60016e-13	0.101284	0.0001	53.496	0.125	0.083	0.135	0.09642	TRUE	FALSE
8	70964743	rs7012816	A	G	0.018	0.003	2.99999e-09	0.129997	0.0001	35.165	0.115	0.062	0.066	0.1461	FALSE	FALSE
15	56775385	rs7164950	G	A	0.013	0.002	2.30001e-10	0.405979	0.0001	40.211	-0.044	0.052	0.403	0.4016	FALSE	FALSE
17	65705530	rs7209057	A	G	0.012	0.002	5.69994e-09	0.561044	0.0001	33.943	0.013	0.052	0.806	0.5447	FALSE	FALSE
17	1694247	rs7218033	T	C	-0.023	0.002	1e-22	0.253403	0.0002	96.265	-0.01	0.062	0.872	0.2495	FALSE	FALSE
5	132444128	rs72801474	A	G	-0.021	0.004	3.89996e-09	0.088293	0.0001	34.657	-0.147	0.111	0.188	0.06859	FALSE	FALSE
20	62677563	rs73153168	G	A	0.02	0.003	3.69999e-11	0.123427	0.0001	43.771	-0.138	0.079	0.082	0.1103	FALSE	FALSE
14	21941148	rs73581419	T	C	0.023	0.003	1.29987e-12	0.106605	0.0001	50.273	-0.024	0.094	0.8	0.1243	FALSE	FALSE
3	169803757	rs75544730	C	T	0.03	0.004	5.19996e-13	0.06495	0.0001	52.121	-0.334	0.157	0.033	0.04871	FALSE	FALSE
17	8064779	rs75664430	G	C	-0.024	0.002	3.59998e-24	0.248028	0.0002	102.883	-0.113	0.065	0.085	0.2475	TRUE	FALSE
15	65116390	rs75683534	A	C	0.045	0.008	4.39997e-09	0.018786	0.0001	34.458	-0.043	0.157	0.785	0.01392	FALSE	FALSE
16	50188929	rs76219171	A	G	0.036	0.004	7.8001e-17	0.058433	0.0001	69.466	-0.014	0.14	0.919	0.06163	FALSE	FALSE
8	48885436	rs762679	A	T	0.031	0.003	1.39991e-27	0.856501	0.0002	118.373	0.153	0.069	0.026	0.8449	TRUE	FALSE
1	28768043	rs76374777	C	G	0.049	0.008	1.09999e-09	0.015787	0.0001	37.197	-0.185	0.135	0.171	0.02286	TRUE	FALSE
12	120904895	rs76666449	C	T	0.03	0.003	8.19974e-19	0.100625	0.0002	78.458	0.104	0.075	0.164	0.1024	FALSE	FALSE
18	709293	rs76883411	C	G	-0.04	0.006	6.80002e-10	0.024388	0.0001	38.081	0.3	0.21	0.155	0.02386	TRUE	FALSE
5	1285974	rs7705526	A	C	0.078	0.002	1e-200	0.326578	0.0026	1289.27	0.03	0.055	0.579	0.337	FALSE	FALSE
2	58979879	rs77732866	A	G	0.018	0.003	9.20005e-10	0.137597	0.0001	37.496	-0.014	0.074	0.854	0.1461	FALSE	FALSE
7	124459852	rs7790856	T	C	-0.044	0.002	1.80011e-87	0.289139	0.0008	393.042	-0.074	0.062	0.236	0.2724	FALSE	FALSE
3	169377549	rs78039345	A	T	0.03	0.005	1.2e-08	0.037618	0.0001	32.451	0.107	0.115	0.354	0.03181	TRUE	FALSE
3	72891547	rs78491606	C	A	-0.076	0.007	1.9002e-24	0.018433	0.0002	104.128	-0.121	0.155	0.433	0.01491	FALSE	FALSE
20	62465429	rs78701368	G	A	-0.07	0.008	5.50047e-19	0.017386	0.0002	79.237	-0.006	0.194	0.976	0.01193	FALSE	FALSE
6	32604198	rs78933533	A	G	-0.036	0.005	1.10002e-11	0.065845	0.0002	46.15	-0.136	0.126	0.28	0.01193	FALSE	FALSE
4	164012766	rs79280861	C	G	0.037	0.005	3.19963e-15	0.04691	0.0001	62.142	-0.156	0.166	0.348	0.02982	TRUE	FALSE
5	1363825	rs79744444	C	T	-0.032	0.005	4.49997e-09	0.036266	0.0001	34.377	0.025	0.175	0.886	0.03678	FALSE	FALSE
12	54698408	rs79755767	A	G	0.028	0.003	4.79954e-16	0.095708	0.0001	65.895	0.097	0.088	0.273	0.07654	FALSE	FALSE
14	91927521	rs8006485	T	G	0.019	0.002	1.20005e-21	0.453102	0.0002	91.418	-0.012	0.053	0.816	0.4751	FALSE	FALSE
6	204031	rs80324517	A	G	0.04	0.005	1.80011e-17	0.048259	0.0001	72.313	-0.08	0.106	0.449	0.06064	FALSE	FALSE
16	14545264	rs8051249	C	T	0.016	0.003	2.1e-08	0.144133	0.0001	31.393	0.067	0.064	0.294	0.1481	FALSE	FALSE
18	42151261	rs8088824	T	C	0.026	0.002	8.10028e-28	0.763188	0.0002	119.499	-0.091	0.064	0.156	0.7793	FALSE	FALSE
19	57370055	rs8102497	A	G	-0.015	0.002	1.39991e-13	0.431828	0.0001	54.709	0.02	0.052	0.693	0.4632	FALSE	FALSE
19	22215441	rs8105767	G	A	0.033	0.002	2.49977e-50	0.29467	0.0004	222.565	-0.024	0.055	0.662	0.2773	FALSE	FALSE
3	24347800	rs869785	C	T	-0.015	0.002	4.40048e-12	0.672471	0.0001	47.915	0.054	0.054	0.32	0.667	FALSE	FALSE
1	114533394	rs870475	A	G	0.013	0.002	1.89998e-10	0.379627	0.0001	40.543	0.033	0.057	0.559	0.3757	FALSE	FALSE
4	7044380	rs871134	T	C	-0.018	0.002	1.69981e-19	0.569032	0.0002	81.551	0.024	0.052	0.642	0.5845	FALSE	FALSE
1	226577306	rs932002	T	C	-0.04	0.003	7.29962e-47	0.150843	0.0004	206.672	-0.075	0.06	0.212	0.1541	FALSE	FALSE
6	109601554	rs9398196	G	A	-0.014	0.002	9.49948e-13	0.52005	0.0001	50.942	0.032	0.053	0.55	0.5298	FALSE	FALSE
11	202253	rs939916	A	G	0.024	0.002	6.59933e-29	0.669967	0.0003	124.475	-0.039	0.058	0.509	0.6849	FALSE	FALSE
10	105675946	rs9419958	C	T	-0.081	0.003	2.60016e-167	0.86139	0.0016	760.033	0.106	0.08	0.184	0.8698	FALSE	FALSE
13	73317585	rs9600019	T	C	0.013	0.002	2.39999e-09	0.335579	0.0001	35.594	0.037	0.053	0.49	0.3121	FALSE	FALSE
2	54473046	rs965109	T	C	-0.102	0.006	1.80011e-55	0.024338	0.0005	246.173	0.262	0.089	0.003	0.0338	FALSE	FALSE
3	138244400	rs9878436	T	C	-0.014	0.002	1.20005e-12	0.434393	0.0001	50.491	-0.049	0.054	0.363	0.4483	FALSE	FALSE
16	90153815	rs9923119	C	T	0.018	0.002	1.80011e-13	0.2502	0.0001	54.214	0.038	0.053	0.47	0.2555	FALSE	FALSE
18	78008334	rs9955360	A	C	-0.019	0.003	2.19999e-10	0.869288	0.0001	40.299	-0.024	0.073	0.741	0.8529	FALSE	FALSE
Abbreviations: SNP = Single nucleotide polymorphism, TL = Telomere length, iNPH = idiopathic normal pressure hydrocephalus, Chr = Chromosome, Pos = Position, EA = effect allele, OA = other allele, SE = Standard error, Eaf = effect allele frequency, Pval =P value.

## Sheet: Supplementary Table 2
Supplementary Table 2. Detailed information of second set of instrumental SNPs for TL in the analysis of iNPH.
chr	pos	SNP	EA	OA	beta.exposure*	se.exposure	pval.exposure*	eaf.exposure	R2	F_val	beta.outcome	se.outcome	pval.outcome	eaf.outcome	palindromic	ambiguous
8	73958718	rs10112752	G	A	0.029	0.00209115	9.9e-44	0.57	0.000412258	192.321	0.0365781	0.0516067	0.478458	0.549929	FALSE	FALSE
8	95530969	rs1023767	G	A	0.018	0.00238361	4.3e-14	0.762	0.000117519	57.0264	-0.0394195	0.0530195	0.457186	0.627247	FALSE	FALSE
11	9629553	rs10840270	C	G	-0.015	0.00221962	1.4e-11	0.344	0.000101549	45.6693	-0.0342382	0.0543133	0.528444	0.335852	TRUE	FALSE
12	11757743	rs10845387	G	A	0.014	0.00212658	4.6e-11	0.647	8.95293e-05	43.3403	-0.0750733	0.0549907	0.17219	0.654736	FALSE	FALSE
19	56708667	rs11084431	G	A	0.012	0.00215578	2.6e-08	0.396	6.8885e-05	30.9852	-0.0192422	0.0516974	0.709738	0.488248	FALSE	FALSE
17	29252703	rs111527438	T	C	-0.013	0.00215798	1.7e-09	0.649	7.69961e-05	36.2904	-0.0415996	0.055217	0.45122	0.67733	FALSE	FALSE
20	62678100	rs111527478	G	A	-0.023	0.00364846	2.9e-10	0.9	9.522e-05	39.7408	0.137424	0.0841651	0.102513	0.894831	FALSE	FALSE
20	62325833	rs115610405	C	A	0.111	0.00738474	4.6e-51	0.981	0.000459302	225.931	0.0458804	0.122788	0.70866	0.953758	FALSE	FALSE
1	146741960	rs11579626	A	C	-0.025	0.00367296	1e-11	0.915	9.72188e-05	46.3285	-0.00977488	0.0786174	0.90105	0.878445	FALSE	FALSE
16	9073060	rs11646283	T	C	-0.015	0.0021401	2.4e-12	0.589	0.000108936	49.1263	0.0314639	0.0529703	0.552519	0.616208	FALSE	FALSE
7	50257703	rs11769630	T	A	0.026	0.00395316	4.8e-11	0.928	9.03352e-05	43.2571	0.0641649	0.0844899	0.447591	0.897529	TRUE	FALSE
16	74654396	rs11866592	G	A	-0.034	0.00292871	3.7e-31	0.858	0.000281685	134.774	-0.0591131	0.0661565	0.371571	0.8141	FALSE	FALSE
12	24762109	rs12369950	T	C	0.018	0.0030194	2.5e-09	0.859	7.84851e-05	35.539	-0.0472423	0.0710366	0.506024	0.849585	FALSE	FALSE
10	96114835	rs12572897	G	A	0.034	0.00315218	4e-27	0.87	0.000261487	116.342	-0.0158439	0.0757144	0.834247	0.868321	FALSE	FALSE
2	58984109	rs12613375	C	T	-0.019	0.0029614	1.4e-10	0.862	8.58862e-05	41.1637	0.0168245	0.0738329	0.819745	0.858421	FALSE	FALSE
14	65027871	rs12884911	C	T	0.014	0.00210635	3e-11	0.497	9.79965e-05	44.1769	0.0623993	0.0530501	0.239502	0.381804	FALSE	FALSE
20	35525640	rs1291143	A	C	-0.049	0.00290938	1.2e-63	0.151	0.000615612	283.655	-0.0184409	0.0615614	0.764519	0.222645	FALSE	FALSE
17	41448228	rs12941945	A	G	0.026	0.00277415	7.1e-21	0.832	0.000188977	87.8391	-0.0445865	0.0626766	0.476854	0.787049	FALSE	FALSE
4	9926967	rs13129697	T	G	-0.017	0.00235458	5.2e-13	0.721	0.00011627	52.1279	0.0181047	0.0583828	0.756481	0.739794	FALSE	FALSE
7	23930316	rs13230646	T	C	0.017	0.00242339	2.3e-12	0.751	0.000108085	49.2098	-0.0363639	0.0684005	0.594981	0.825092	FALSE	FALSE
13	41695100	rs1332941	A	G	-0.024	0.00282748	2.1e-17	0.18	0.000170035	72.0482	0.077654	0.0633407	0.220208	0.20549	FALSE	FALSE
14	73418095	rs137901416	G	A	-0.045	0.00337524	1.5e-40	0.9	0.0003645	177.753	0.0752403	0.104814	0.472852	0.93411	FALSE	FALSE
1	92842367	rs139795227	A	C	-0.061	0.00882977	4.9e-12	0.986	0.000102729	47.7266	0.207182	0.153396	0.176812	0.972522	FALSE	FALSE
17	76183233	rs144204502	C	T	0.101	0.00935088	3.4e-27	0.987	0.000261778	116.664	-0.0475979	0.133859	0.722153	0.962526	FALSE	FALSE
1	28219658	rs17185038	C	G	0.025	0.00411168	1.2e-09	0.935	7.59688e-05	36.9694	0.0424911	0.132986	0.749335	0.960617	TRUE	FALSE
15	42032383	rs17677991	C	G	-0.022	0.00218555	7.8e-24	0.658	0.000217835	101.327	-0.0755052	0.0524514	0.150001	0.604222	TRUE	FALSE
12	88955469	rs1907702	G	A	-0.014	0.00245626	1.2e-08	0.233	7.00547e-05	32.4869	0.139755	0.0635834	0.0279499	0.200373	FALSE	FALSE
14	96181360	rs1957937	A	T	-0.02	0.00279149	7.8e-13	0.84	0.00010752	51.3318	0.0967716	0.0653698	0.138774	0.814468	TRUE	FALSE
7	159119220	rs1985369	A	G	0.031	0.00311404	2.4e-23	0.132	0.000220215	99.1006	-0.0685333	0.0829408	0.408639	0.108233	FALSE	FALSE
7	99780283	rs2056726	G	A	0.023	0.00254676	1.7e-19	0.786	0.00017796	81.5602	-0.10224	0.0615476	0.096683	0.773509	FALSE	FALSE
17	74001106	rs2069536	A	G	0.015	0.00236344	2.2e-10	0.25	8.4375e-05	40.2804	-0.0101827	0.0681221	0.881178	0.171598	FALSE	FALSE
18	51798047	rs2276182	C	G	-0.024	0.00209767	2.6e-30	0.597	0.000277161	130.903	-0.017013	0.0515768	0.741507	0.532441	TRUE	TRUE
3	169482335	rs2293607**	T	C	0.095	0.00250495	1.0E-314	0.758	0.00331102	1438.3	-0.0201876	0.0580426	0.727986	0.726609	FALSE	FALSE
16	82203758	rs2303262	C	T	0.047	0.00245846	1.8e-81	0.223	0.000765511	365.485	-0.105853	0.0679141	0.119083	0.174604	FALSE	FALSE
8	21846586	rs2306646	G	C	0.021	0.0020737	4.2e-24	0.441	0.00021743	102.553	-0.0361726	0.0515283	0.482683	0.458766	TRUE	TRUE
7	76310784	rs2538745	T	C	0.012	0.00204989	4.8e-09	0.397	6.89446e-05	34.2689	0.00889313	0.0513846	0.862597	0.471023	FALSE	FALSE
22	17469049	rs28502153	C	A	0.022	0.00216922	3.6e-24	0.622	0.000227592	102.858	0.0773848	0.0530469	0.14462	0.626359	FALSE	FALSE
14	20812951	rs3093888	G	A	0.029	0.00475864	1.1e-09	0.949	8.14071e-05	37.139	0.0178019	0.0900738	0.843329	0.912121	FALSE	FALSE
16	73071381	rs34003787	C	T	0.024	0.00376323	1.8e-10	0.912	9.24549e-05	40.6725	-0.0865283	0.121154	0.475101	0.95256	FALSE	FALSE
13	73340177	rs35017269	G	A	-0.065	0.00841192	1.1e-14	0.984	0.000133037	59.7085	0.0397988	0.202662	0.844312	0.98482	FALSE	FALSE
19	13220703	rs35601737	C	G	0.014	0.00219522	1.8e-10	0.704	8.16865e-05	40.6725	0.0493841	0.0581557	0.395787	0.710156	TRUE	FALSE
20	62321128	rs35640778	G	A	0.21	0.00714486	7e-190	0.979	0.0018133	863.875	-0.284712	0.229975	0.215712	0.987093	FALSE	FALSE
2	216220870	rs35671754	G	T	-0.012	0.00221328	5.9e-08	0.704	6.00146e-05	29.396	0.0775663	0.0580102	0.181185	0.734726	FALSE	FALSE
18	658423	rs3891167	A	G	0.044	0.00246689	3.7e-71	0.747	0.000731773	318.13	0.0454208	0.0595136	0.445344	0.747061	FALSE	FALSE
1	45252015	rs41269079	T	A	-0.015	0.00254168	3.6e-09	0.811	6.89755e-05	34.8288	0.106942	0.0629704	0.089454	0.790682	TRUE	FALSE
3	160119525	rs41272947	G	A	0.016	0.00201316	1.9e-15	0.458	0.000127097	63.166	-0.0818059	0.0526113	0.119967	0.391496	FALSE	FALSE
4	164020174	rs4435700	C	A	-0.053	0.00246764	2.5e-102	0.235	0.00100998	461.305	0.0269269	0.0661084	0.683776	0.185943	FALSE	FALSE
1	110910397	rs4498805	G	T	-0.015	0.00201588	1e-13	0.453	0.000111506	55.367	-0.0502399	0.0512043	0.32651	0.494668	FALSE	FALSE
19	33752994	rs4530278	G	T	-0.013	0.0021256	9.6e-10	0.402	8.12538e-05	37.4045	0.0426825	0.0526358	0.417422	0.39701	FALSE	FALSE
17	7760397	rs4724	G	A	0.056	0.00330484	2.1e-64	0.883	0.000647967	287.129	0.0177437	0.0828707	0.830459	0.892575	FALSE	FALSE
7	128678236	rs4731541	C	G	0.02	0.00209903	1.6e-21	0.375	0.0001875	90.787	-0.0461955	0.0534177	0.387149	0.36345	TRUE	FALSE
9	826585	rs4742448	C	G	-0.016	0.00212781	5.5e-14	0.531	0.000127508	56.5424	0.0171564	0.0516527	0.739777	0.526166	TRUE	TRUE
9	109639970	rs4743037	C	T	-0.016	0.00249381	1.4e-10	0.769	9.09512e-05	41.1637	0.026408	0.0621466	0.670888	0.781491	FALSE	FALSE
12	122943915	rs4758644	A	C	0.017	0.00236723	6.9e-13	0.269	0.000113657	51.5725	0.0416797	0.0650241	0.52153	0.191461	FALSE	FALSE
10	103894939	rs4919611	C	A	0.027	0.00325114	1e-16	0.113	0.000146137	68.9695	0.167145	0.105261	0.112307	0.063883	FALSE	FALSE
2	29098543	rs56178008	T	A	-0.014	0.00201601	3.8e-12	0.563	9.64442e-05	48.2251	0.00787452	0.0519802	0.879589	0.575542	TRUE	TRUE
7	123422444	rs609953	T	A	-0.013	0.00209538	5.5e-10	0.618	7.97937e-05	38.4912	-0.0428665	0.0553349	0.438533	0.684817	TRUE	FALSE
11	108177097	rs611646	T	A	0.038	0.00212355	1.3e-71	0.591	0.000698084	320.216	-0.0432915	0.052425	0.408928	0.604392	TRUE	FALSE
5	1294166	rs61748181	C	T	0.059	0.00603398	1.4e-22	0.971	0.000196043	95.6086	-0.135843	0.111815	0.224408	0.9457	FALSE	FALSE
1	151364199	rs61818036	G	A	0.02	0.00287352	3.4e-12	0.176	0.000116019	48.4432	0.00735936	0.064777	0.909546	0.195763	FALSE	FALSE
18	74691225	rs6565924	A	G	-0.012	0.00218719	4.1e-08	0.639	6.64356e-05	30.1016	-0.0187922	0.0529405	0.722613	0.628057	FALSE	FALSE
1	32279629	rs6669563	G	A	-0.018	0.00203433	8.9e-19	0.562	0.000159509	78.2894	-0.0529764	0.0514239	0.302921	0.53126	FALSE	FALSE
1	20916238	rs66731853	G	A	0.018	0.00220539	3.3e-16	0.683	0.000140299	66.6154	-0.0654882	0.0649788	0.313532	0.806457	FALSE	FALSE
3	128215821	rs6776756	G	A	0.018	0.00212795	2.7e-17	0.402	0.000155777	71.5523	-0.0359365	0.0519854	0.489389	0.466289	FALSE	FALSE
8	70964743	rs7012816	G	A	-0.017	0.00310559	4.4e-08	0.87	6.53718e-05	29.9646	-0.114635	0.0623243	0.0658658	0.78425	FALSE	FALSE
17	1694247	rs7218033	C	T	0.023	0.00244496	5.1e-21	0.747	0.000199952	88.4936	0.0100336	0.0620697	0.87158	0.779614	FALSE	FALSE
14	21941148	rs73581419	C	T	-0.024	0.00334813	7.6e-13	0.893	0.000110075	51.3828	0.0238087	0.0942058	0.800476	0.91776	FALSE	FALSE
17	8064779	rs75664430	C	G	0.023	0.00236441	2.3e-22	0.752	0.000197313	94.6258	0.112604	0.0653139	0.0846993	0.809295	TRUE	FALSE
16	50188929	rs76219171	G	A	-0.036	0.00443404	4.7e-16	0.942	0.000141617	65.9183	0.0142111	0.139969	0.919129	0.964678	FALSE	FALSE
8	48885436	rs762679	T	A	-0.031	0.00293404	4.3e-26	0.143	0.000235543	111.633	-0.152765	0.0687148	0.0262035	0.170551	TRUE	FALSE
14	65544367	rs762810	C	A	0.02	0.00217609	3.9e-20	0.648	0.000182477	84.4705	-0.0473876	0.0524528	0.366296	0.603419	FALSE	FALSE
12	120904895	rs76666449	T	C	-0.03	0.0034034	1.2e-18	0.899	0.000163438	77.699	-0.104347	0.0749134	0.163648	0.863625	FALSE	FALSE
5	1285974	rs7705526	C	A	-0.079	0.00224289	1e-200	0.673	0.00274693	1240.61	-0.0304493	0.0549272	0.579335	0.676099	FALSE	FALSE
7	124459852	rs7790856	C	T	0.043	0.0022635	1.8e-80	0.711	0.000759861	360.892	0.0735454	0.0621273	0.236498	0.775893	FALSE	FALSE
3	72891547	rs78491606	A	C	0.073	0.00748082	1.7e-22	0.982	0.000188391	95.2242	0.121409	0.15484	0.432985	0.972731	FALSE	FALSE
12	54694560	rs79977579	C	A	-0.029	0.00345588	4.8e-17	0.904	0.000145971	70.4172	-0.070246	0.0891191	0.430564	0.905469	FALSE	FALSE
16	3650970	rs80116508	G	A	0.033	0.00431337	2e-14	0.938	0.000126664	58.5321	-0.0833815	0.0940747	0.375439	0.920985	FALSE	FALSE
6	204031	rs80324517	G	A	-0.04	0.00482308	1.1e-16	0.952	0.000146227	68.7815	0.0798431	0.105543	0.449348	0.937175	FALSE	FALSE
18	42151261	rs8088824	C	T	-0.025	0.00242199	5.6e-25	0.237	0.000226039	106.545	0.0914527	0.0644635	0.155994	0.200215	FALSE	FALSE
19	57370055	rs8102497	G	A	0.015	0.00209463	8e-13	0.568	0.000110419	51.2821	-0.0203923	0.0516572	0.693019	0.548785	FALSE	FALSE
19	22215441	rs8105767	A	G	-0.033	0.00225616	1.9e-48	0.705	0.00045297	213.938	0.0241366	0.0551269	0.661505	0.68249	FALSE	FALSE
3	24347800	rs869785	T	C	0.015	0.0021999	9.2e-12	0.328	9.91872e-05	46.4919	-0.0538268	0.054071	0.319501	0.341091	FALSE	FALSE
4	7044380	rs871134	C	T	0.018	0.00205796	2.2e-18	0.431	0.000158915	76.5019	-0.0240497	0.0517581	0.642177	0.44315	FALSE	FALSE
1	226577306	rs932002	C	T	0.039	0.00293293	2.4e-40	0.849	0.000389981	176.818	0.0753482	0.06041	0.212295	0.764261	FALSE	FALSE
11	202253	rs939916	G	A	-0.024	0.00227926	6.3e-26	0.33	0.000254707	110.876	0.038528	0.0583169	0.508826	0.26526	FALSE	FALSE
10	105675946	rs9419958	T	C	0.081	0.0030548	6.4e-155	0.139	0.00157043	703.079	-0.106272	0.0800825	0.1845	0.116145	FALSE	FALSE
2	17874177	rs9752694	C	G	0.015	0.0021401	2.4e-12	0.571	0.000110232	49.1263	-0.0172573	0.0513821	0.736975	0.520309	TRUE	TRUE
16	90153815	rs9923119	T	C	-0.018	0.00255623	1.9e-12	0.75	0.0001215	49.5846	-0.038124	0.0527278	0.469659	0.60646	FALSE	FALSE
*: We used European ancestry specified beta and P value for analysis.
**: In the original data, P value of rs2293607 was recored as "<1.0E-314", we used 1.0E-314 as numeric data instead to conduct analysis.
Abbreviations: SNP = Single nucleotide polymorphism, TL = Telomere length, iNPH = idiopathic normal pressure hydrocephalus, Chr = Chromosome, Pos = Position, EA = effect allele, OA = other allele, SE = Standard error, Eaf = effect allele frequency, Pval =P value.

## Sheet: Supplementary Table 3
Supplementary Table 3. Duplicated sensitivity analysis of TL on iNPH.
Method	nSNP	OR (95% CI)	P value
Inverse variance weighted	83	0.807 (0.521, 1.251)	0.338297
MR Egger	83	0.912 (0.428, 1.946)	0.813146
Weighted median	83	0.816 (0.404, 1.648)	0.570415
Simple mode	83	0.242 (0.063, 0.937)	0.0431072
Weighted mode	83	0.809 (0.414, 1.583)	0.537924
Method	Measurement		P value
MR Egger heterogeneity	Cochrane Q (df)	79.697 (81)	0.520107
IVW heterogeneity	Cochrane Q (df)	79.848 (82)	0.546697
Pleiotropy	Intercept	-0.00476553	0.698753
Outliers	No significant outliers
Abbreviations: MR = Mendelian randomization; TL = Telomere length; iNPH = Idiopathic normal pressure hydrocephalus; SNP = Single nucleotide polymorphism; OR = Odds ratio; CI = Confidence interval; IVW = inverse variance weighted.

## Sheet: Supplementary Table 4
Supplementary Table 4. Detailed information of instrumental SNPs for NPH in the analysis of TL.
chr	pos	SNP	EA	OA	beta.exposure	se.exposure	pval.exposure	R2	F_val	beta.outcome	se.outcome	pval.outcome	eaf.outcome	palindromic	ambiguous
9	110979015	rs1024771	T	C	0.280	0.060	2.68980e-06	0.0305	22.026	< 0.001	0.002	0.970	0.68090	FALSE	FALSE
1	214968227	rs10494988	T	C	0.254	0.051	7.37683e-07	0.0296	24.514	0.002	0.002	0.330	0.38870	FALSE	FALSE
17	50675044	rs11079922	C	T	-0.472	0.094	4.49231e-07	0.0412	25.470	< 0.001	0.003	0.960	0.16000	FALSE	FALSE
3	5486797	rs116530947	C	T	0.858	0.181	2.24176e-06	0.0149	22.376	0.004	0.008	0.630	0.01392	FALSE	FALSE
21	18400140	rs11702128	G	A	0.248	0.052	2.13113e-06	0.0270	22.473	0.001	0.002	0.550	0.30620	FALSE	FALSE
7	2771112	rs1182207	A	G	0.264	0.051	2.40381e-07	0.0318	26.678	-0.001	0.002	0.780	0.28430	FALSE	FALSE
4	174101726	rs13104723	G	A	-0.332	0.071	2.89654e-06	0.0242	21.884	< 0.001	0.003	0.990	0.89170	FALSE	FALSE
5	3524358	rs180958184	C	T	0.740	0.150	8.21183e-07	0.0194	24.308	0.006	0.008	0.480	0.01193	FALSE	FALSE
18	32927021	rs188877023	G	T	0.622	0.134	3.40220e-06	0.0185	21.575	-0.007	0.010	0.490	0.01193	FALSE	FALSE
1	55661683	rs2137830	A	C	0.242	0.052	3.58228e-06	0.0281	21.476	0.001	0.002	0.730	0.61530	FALSE	FALSE
12	21317008	rs34249976	C	T	-0.416	0.062	1.65006e-11	0.0651	45.347	< 0.001	0.002	0.850	0.24550	FALSE	FALSE
1	43272301	rs3795726	A	G	0.530	0.116	4.60670e-06	0.0183	20.994	-0.005	0.009	0.540	0.02286	FALSE	FALSE
7	151801593	rs4128399	C	T	0.296	0.058	2.95999e-07	0.0298	26.276	0.005	0.003	0.052	0.15610	FALSE	FALSE
1	11764185	rs4845876	C	A	0.263	0.057	4.84284e-06	0.0285	20.898	0.006	0.002	0.009	0.71570	FALSE	FALSE
5	18073334	rs598173	A	G	-0.236	0.051	4.19759e-06	0.0271	21.172	0.005	0.002	0.025	0.53480	FALSE	FALSE
16	87196782	rs6540017	A	C	0.253	0.052	8.80116e-07	0.0316	24.174	-0.001	0.002	0.800	0.63520	FALSE	FALSE
11	703595	rs71469814	T	C	0.315	0.068	3.77816e-06	0.0239	21.374	-0.003	0.003	0.410	0.13120	FALSE	FALSE
14	45726288	rs72677159	A	C	-0.739	0.158	3.01898e-06	0.0442	21.805	0.002	0.004	0.650	0.04771	FALSE	FALSE
2	114906036	rs78147227	G	T	0.442	0.095	3.54715e-06	0.0216	21.495	-0.007	0.004	0.069	0.08648	FALSE	FALSE
7	158775831	rs842451	T	C	0.315	0.068	3.73542e-06	0.0237	21.396	-0.002	0.003	0.530	0.16000	FALSE	FALSE
Abbreviations: SNP single nucleotide polymorphism, TL telomere length, NPH normal pressure hydrocephalus, chr chromosome, pos position, EA effect allele, OA other allele, se standard error, eaf effect allele frequency.
